# Supplementary material for: Patient Satisfaction with IBD Undergoing Colonoscopy: A Multicenter Cross-Sectional Study
Source: J Clin Med. 2025 Apr 8;14(8):2562. doi: 10.3390/jcm14082562 (PMC12027919; doi:10.3390/jcm14082562)
Supplement: Supplementary file 1 [file jcm-14-02562-s001.zip]

Archive with 1 entries (1 files):
- jcm-3552854-supplementary.pdf
